# Supplementary material for: Toads on Lava: Spatial Ecology and Habitat Use of Invasive Cane Toads (Rhinella marina) in Hawai’i
Source: PLoS One. 2016 Mar 30;11(3):e0151700. doi: 10.1371/journal.pone.0151700 (PMC4814139; doi:10.1371/journal.pone.0151700)
Supplement: S1 Table — (XLS) [file pone.0151700.s001.xls]

## Sheet: Spooling plus telemetry.xls
ORDER	Day #	DAY vs NIGHT	Site	Side of island	ID	Sex	Mass	SUL	Tib	Toad vs Random	Spool distance (m)/dist last refuge	temp (deg)	%bare	% understory	understory height (cm)	%canopy	canopy height (cm)	%litter	litter depth (cm)	% rock cover	%grass	grass height (cm)	%water	distance to road (m)	Displacement start to end point (m)	Total distance travelled	Distance between refuges	Furthest distance from refuge	meander ratio	meander ratio 2
301	1	DAY	Golf	DRY	G1	F	240	115	46	TOAD		28	100	20	40	60	150	0
302	1	DAY	Golf	DRY	G1	F	240	115	46	RANDOM		39	100	0		0		0
321	2	DAY	Golf	DRY	G1	F	240	115	46	TOAD	0	28	100	20	40	60	150	0
322	2	DAY	Golf	DRY	G1	F	240	115	46	RANDOM		39	100	0		0		0
341	3	DAY	Golf	DRY	G1	F	240	115	46	TOAD	0	28	100	20	40	60	150	0
342	3	DAY	Golf	DRY	G1	F	240	115	46	RANDOM		38	100	0		0		0
361	4	DAY	Golf	DRY	G1	F	240	115	46	TOAD	0	30	100	20	40	60	150	0
362	4	DAY	Golf	DRY	G1	F	240	115	46	RANDOM		35	100	0		0		0
381	5	DAY	Golf	DRY	G1	F	240	115	46	TOAD	0	28	100	20	40	60	150	0
382	5	DAY	Golf	DRY	G1	F	240	115	46	RANDOM		32	100	0		0		0
319	1	DAY	Golf	DRY	G10	F	105	91	36	TOAD		26	50	50	150	20	500	0
320	1	DAY	Golf	DRY	G10	F	105	91	36	RANDOM		26	0	100	2	95	500	0
339	2	DAY	Golf	DRY	G10	F	105	91	36	TOAD	0	26	50	50	150	20	500	0
340	2	DAY	Golf	DRY	G10	F	105	91	36	RANDOM		26	0	100	2	95	500	0
359	3	DAY	Golf	DRY	G10	F	105	91	36	TOAD	0	26	50	50	150	20	500	0
360	3	DAY	Golf	DRY	G10	F	105	91	36	RANDOM		26	0	100	2	95	500	0
379	4	DAY	Golf	DRY	G10	F	105	91	36	TOAD	0	26	50	50	150	20	500	0
380	4	DAY	Golf	DRY	G10	F	105	91	36	RANDOM		28	0	100	2	95	500	0
399	5	DAY	Golf	DRY	G10	F	105	91	36	TOAD	0	26	50	50	150	20	500	0
400	5	DAY	Golf	DRY	G10	F	105	91	36	RANDOM		28	0	100	2	95	500	0
303	1	DAY	Golf	DRY	G2	F	160	102	41	TOAD		32	50	50	150	20	500	0
304	1	DAY	Golf	DRY	G2	F	160	102	41	RANDOM		26	0	100	2	95	500	0
323	2	DAY	Golf	DRY	G2	F	160	102	41	TOAD	5	36	50	50	150	20	500	0
324	2	DAY	Golf	DRY	G2	F	160	102	41	RANDOM		38	0	100	2	95	500	0
343	3	DAY	Golf	DRY	G2	F	160	102	41	TOAD	0	36	50	50	150	20	500	0
344	3	DAY	Golf	DRY	G2	F	160	102	41	RANDOM		38	0	100	2	95	500	0
363	4	DAY	Golf	DRY	G2	F	160	102	41	TOAD	0	31	50	50	150	20	500	0
364	4	DAY	Golf	DRY	G2	F	160	102	41	RANDOM		35	0	100	2	95	500	0
383	5	DAY	Golf	DRY	G2	F	160	102	41	TOAD	0	31	50	50	150	20	500	0
384	5	DAY	Golf	DRY	G2	F	160	102	41	RANDOM		35	0	100	2	95	500	0
305	1	DAY	Golf	DRY	G3	F	155	107	42	TOAD		28	100	20	40	60	150	0
306	1	DAY	Golf	DRY	G3	F	155	107	42	RANDOM		39	100	0		0		0
325	2	DAY	Golf	DRY	G3	F	155	107	42	TOAD	0	28	100	20	40	60	150	0
326	2	DAY	Golf	DRY	G3	F	155	107	42	RANDOM		39	100	0		0		0
345	3	DAY	Golf	DRY	G3	F	155	107	42	TOAD	0	28	100	20	40	60	150	0
346	3	DAY	Golf	DRY	G3	F	155	107	42	RANDOM		38	100	0		0		0
365	4	DAY	Golf	DRY	G3	F	155	107	42	TOAD	0	30	100	20	40	60	150	0
366	4	DAY	Golf	DRY	G3	F	155	107	42	RANDOM		35	100	0		0		0
385	5	DAY	Golf	DRY	G3	F	155	107	42	TOAD	0	28	100	20	40	60	150	0
386	5	DAY	Golf	DRY	G3	F	155	107	42	RANDOM		32	100	0		0		0
307	1	DAY	Golf	DRY	G4	M	118	95	39	TOAD		32	50	50	150	20	500	0
308	1	DAY	Golf	DRY	G4	M	118	95	39	RANDOM		26	0	100	2	95	500	0
327	2	DAY	Golf	DRY	G4	M	118	95	39	TOAD	8	37	50	50	150	20	500	0
328	2	DAY	Golf	DRY	G4	M	118	95	39	RANDOM		38	0	100	2	95	500	0
347	3	DAY	Golf	DRY	G4	M	118	95	39	TOAD	0	37	50	50	150	20	500	0
348	3	DAY	Golf	DRY	G4	M	118	95	39	RANDOM		38	0	100	2	95	500	0
367	4	DAY	Golf	DRY	G4	M	118	95	39	TOAD	0	37	50	50	150	20	500	0
368	4	DAY	Golf	DRY	G4	M	118	95	39	RANDOM		38	0	100	2	95	500	0
387	5	DAY	Golf	DRY	G4	M	118	95	39	TOAD	0	37	50	50	150	20	500	0
388	5	DAY	Golf	DRY	G4	M	118	95	39	RANDOM		38	0	100	2	95	500	0
309	1	DAY	Golf	DRY	G5	M	215	116	48	TOAD		28	100	20	40	60	150	0
310	1	DAY	Golf	DRY	G5	M	215	116	48	RANDOM		39	100	0		0		0
329	2	DAY	Golf	DRY	G5	M	215	116	48	TOAD	0	28	100	20	40	60	150	0
330	2	DAY	Golf	DRY	G5	M	215	116	48	RANDOM		39	100	0		0		0
349	3	DAY	Golf	DRY	G5	M	215	116	48	TOAD	0	28	100	20	40	60	150	0
350	3	DAY	Golf	DRY	G5	M	215	116	48	RANDOM		38	100	0		0		0
369	4	DAY	Golf	DRY	G5	M	215	116	48	TOAD	0	30	100	20	40	60	150	0
370	4	DAY	Golf	DRY	G5	M	215	116	48	RANDOM		35	100	0		0		0
389	5	DAY	Golf	DRY	G5	M	215	116	48	TOAD	0	28	100	20	40	60	150	0
390	5	DAY	Golf	DRY	G5	M	215	116	48	RANDOM		32	100	0		0		0
311	1	DAY	Golf	DRY	G6	F	200	117	48	TOAD		26	70	30	20	0		0
312	1	DAY	Golf	DRY	G6	F	200	117	48	RANDOM		32	100	0		0		0
331	2	DAY	Golf	DRY	G6	F	200	117	48	TOAD	0	26	70	30	20	0		0
332	2	DAY	Golf	DRY	G6	F	200	117	48	RANDOM		32	100	0		0		0
351	3	DAY	Golf	DRY	G6	F	200	117	48	TOAD	0	26	70	30	20	0		0
352	3	DAY	Golf	DRY	G6	F	200	117	48	RANDOM		32	100	0		0		0
371	4	DAY	Golf	DRY	G6	F	200	117	48	TOAD	0	26	70	30	20	0		0
372	4	DAY	Golf	DRY	G6	F	200	117	48	RANDOM		30	100	0		0		0
391	5	DAY	Golf	DRY	G6	F	200	117	48	TOAD	0	26	70	30	20	0		0
392	5	DAY	Golf	DRY	G6	F	200	117	48	RANDOM		30	100	0		0		0
313	1	DAY	Golf	DRY	G7	F	290	118	49	TOAD		25	50	50	150	20	500	0
314	1	DAY	Golf	DRY	G7	F	290	118	49	RANDOM		26	0	100	2	95	500	0
333	2	DAY	Golf	DRY	G7	F	290	118	49	TOAD	0	25	50	50	150	20	500	0
334	2	DAY	Golf	DRY	G7	F	290	118	49	RANDOM		26	0	100	2	95	500	0
353	3	DAY	Golf	DRY	G7	F	290	118	49	TOAD	0	25	50	50	150	20	500	0
354	3	DAY	Golf	DRY	G7	F	290	118	49	RANDOM		26	0	100	2	95	500	0
373	4	DAY	Golf	DRY	G7	F	290	118	49	TOAD	0	28	50	50	150	20	500	0
374	4	DAY	Golf	DRY	G7	F	290	118	49	RANDOM		30	0	100	2	95	500	0
393	5	DAY	Golf	DRY	G7	F	290	118	49	TOAD	0	28	50	50	150	20	500	0
394	5	DAY	Golf	DRY	G7	F	290	118	49	RANDOM		30	0	100	2	95	500	0
315	1	DAY	Golf	DRY	G8	F	238	113	46	TOAD		28	100	20	40	60	150	0
316	1	DAY	Golf	DRY	G8	F	238	113	46	RANDOM		39	100	0		0		0
335	2	DAY	Golf	DRY	G8	F	238	113	46	TOAD	0	28	100	20	40	60	150	0
336	2	DAY	Golf	DRY	G8	F	238	113	46	RANDOM		39	100	0		0		0
355	3	DAY	Golf	DRY	G8	F	238	113	46	TOAD	0	28	100	20	40	60	150	0
356	3	DAY	Golf	DRY	G8	F	238	113	46	RANDOM		38	100	0		0		0
375	4	DAY	Golf	DRY	G8	F	238	113	46	TOAD	0	30	100	20	40	60	150	0
376	4	DAY	Golf	DRY	G8	F	238	113	46	RANDOM		35	100	0		0		0
395	5	DAY	Golf	DRY	G8	F	238	113	46	TOAD	0	28	100	20	40	60	150	0
396	5	DAY	Golf	DRY	G8	F	238	113	46	RANDOM		32	100	0		0		0
317	1	DAY	Golf	DRY	G9	M	129	98	39	TOAD		25	0	30	10	100	1000	100	10
318	1	DAY	Golf	DRY	G9	M	129	98	39	RANDOM		24	80	20	10	100	300	0
337	2	DAY	Golf	DRY	G9	M	129	98	39	TOAD	25	35	0	100	40	0	0	0
338	2	DAY	Golf	DRY	G9	M	129	98	39	RANDOM		26	80	20	10	100	300	0
357	3	DAY	Golf	DRY	G9	M	129	98	39	TOAD	6	24	50	0		0		0
358	3	DAY	Golf	DRY	G9	M	129	98	39	RANDOM		27	100	80	250	0		0
377	4	DAY	Golf	DRY	G9	M	129	98	39	TOAD	30	22	20	80	30	0		80	5
378	4	DAY	Golf	DRY	G9	M	129	98	39	RANDOM		28	50	50	30	0		0
397	5	DAY	Golf	DRY	G9	M	129	98	39	TOAD	0	22	20	80	30	0		70	5
398	5	DAY	Golf	DRY	G9	M	129	98	39	RANDOM		28	50	50	20	0		0
1	1	NIGHT	KINGS	DRY	K1	F	249	124	43	TOAD	0		0	0		0		0		0	100	2	0		10	50	0		0.2	5
2	1	NIGHT	KINGS	DRY	K1	F	249	124	43	RANDOM	0		0	0		0		0		0	100	2	0
3	2	NIGHT	KINGS	DRY	K1	F	249	124	43	TOAD	20		0	0		0		0		0	100	2	0
4	2	NIGHT	KINGS	DRY	K1	F	249	124	43	RANDOM	20		0	0		0		0		0	100	2	0
5	3	NIGHT	KINGS	DRY	K1	F	249	124	43	TOAD	40		0	100	50	0		0		0	0		0
6	3	NIGHT	KINGS	DRY	K1	F	249	124	43	RANDOM	40		0	0		0		0		0	0		100
7	4	NIGHT	KINGS	DRY	K1	F	249	124	43	TOAD	50		50	0		0		0		0	0		50
8	4	NIGHT	KINGS	DRY	K1	F	249	124	43	RANDOM	50		50	0		0		0		0	0		50
204	1	DAY	KINGS	DRY	K1	F	249	124	43	TOAD		29	100	0		80		0
205	1	DAY	KINGS	DRY	K1	F	249	124	43	RANDOM		26	0	100	1	10		0
224	2	DAY	KINGS	DRY	K1	F	249	124	43	TOAD	0	29	100	0		80		0
225	2	DAY	KINGS	DRY	K1	F	249	124	43	RANDOM		26	0	100	1	10		0
244	3	DAY	KINGS	DRY	K1	F	249	124	43	TOAD	0	29	100	0		80		0
245	3	DAY	KINGS	DRY	K1	F	249	124	43	RANDOM		26	0	100	1	10		0
264	4	DAY	KINGS	DRY	K1	F	249	124	43	TOAD	0	29	100	0		80		0
265	4	DAY	KINGS	DRY	K1	F	249	124	43	RANDOM		26	0	100	1	10		0
282	5	DAY	KINGS	DRY	K1	F	249	124	43	TOAD	0	29	100	0		80		0
283	5	DAY	KINGS	DRY	K1	F	249	124	43	RANDOM		26	0	100	1	10		0
51	1	NIGHT	KINGS	DRY	K10	M	98	96	40	TOAD	0	21	0	0		60	8000	50	2	0	50	2	0	8	3	167			0.0179641	55.6667
52	1	NIGHT	KINGS	DRY	K10	M	98	96	40	RANDOM	0		100	0		0		0		0	0		0
53	2	NIGHT	KINGS	DRY	K10	M	98	96	40	TOAD	20	20	0	0		0		0		50	0		0	11
54	2	NIGHT	KINGS	DRY	K10	M	98	96	40	RANDOM	20	20	0	0		70	600	0		0	100	3	0	1
55	3	NIGHT	KINGS	DRY	K10	M	98	96	40	TOAD	40	19	20	0		0		0		40	40	2	0	15
56	3	NIGHT	KINGS	DRY	K10	M	98	96	40	RANDOM	40		100	0		0		0		0	0		0
57	4	NIGHT	KINGS	DRY	K10	M	98	96	40	TOAD	167	18	0	0		0		0		60	40	2	0	25
58	4	NIGHT	KINGS	DRY	K10	M	98	96	40	RANDOM	167	18	0	0		0		0		0	100	2	0	15
222	1	DAY	KINGS	DRY	K10	M	98	96	40	TOAD		22	100	0		100		0
223	1	DAY	KINGS	DRY	K10	M	98	96	40	RANDOM		19.5	0	100		60		0
242	2	DAY	KINGS	DRY	K10	M	98	96	40	TOAD	0	22	100	0		100		0
243	2	DAY	KINGS	DRY	K10	M	98	96	40	RANDOM		19.5	0	100		60		0
262	3	DAY	KINGS	DRY	K10	M	98	96	40	TOAD	10	22	100	0		100		0
263	3	DAY	KINGS	DRY	K10	M	98	96	40	RANDOM		23	0	100		60		0
280	4	DAY	KINGS	DRY	K10	M	98	96	40	TOAD	0	22	100	0		100		0
281	4	DAY	KINGS	DRY	K10	M	98	96	40	RANDOM		23	0	100		60		0
298	5	DAY	KINGS	DRY	K10	M	98	96	40	TOAD	0	22	100	0		100		0
299	5	DAY	KINGS	DRY	K10	M	98	96	40	RANDOM		23	0	100		60		0
206	1	DAY	KINGS	DRY	K2	F	189	111	42	TOAD		29	100	0		80		0
207	1	DAY	KINGS	DRY	K2	F	189	111	42	RANDOM		26	0	100	1	10		0
226	2	DAY	KINGS	DRY	K2	F	189	111	42	TOAD	0	29	100	0		80		0
227	2	DAY	KINGS	DRY	K2	F	189	111	42	RANDOM		26	0	100	1	10		0
246	3	DAY	KINGS	DRY	K2	F	189	111	42	TOAD	0	29	100	0		80		0
247	3	DAY	KINGS	DRY	K2	F	189	111	42	RANDOM		26	0	100	1	10		0
266	4	DAY	KINGS	DRY	K2	F	189	111	42	TOAD	0	29	100	0		80		0
267	4	DAY	KINGS	DRY	K2	F	189	111	42	RANDOM		26	0	100	1	10		0
284	5	DAY	KINGS	DRY	K2	F	189	111	42	TOAD	0	29	100	0		80		0
285	5	DAY	KINGS	DRY	K2	F	189	111	42	RANDOM		26	0	100	1	10		0
208	1	DAY	KINGS	DRY	K3	F	165	111	45	TOAD		25	100	0		0		0
209	1	DAY	KINGS	DRY	K3	F	165	111	45	RANDOM		32	0	100	3	0		0
228	2	DAY	KINGS	DRY	K3	F	165	111	45	TOAD	0	25	100	0		0		0
229	2	DAY	KINGS	DRY	K3	F	165	111	45	RANDOM		32	0	100	3	0		0
248	3	DAY	KINGS	DRY	K3	F	165	111	45	TOAD	0	25	100	0		0		0
249	3	DAY	KINGS	DRY	K3	F	165	111	45	RANDOM		32	0	100	3	0		0
268	4	DAY	KINGS	DRY	K3	F	165	111	45	TOAD	0	25	100	0		0		0
269	4	DAY	KINGS	DRY	K3	F	165	111	45	RANDOM		30	0	100	3	0		0
286	5	DAY	KINGS	DRY	K3	F	165	111	45	TOAD	0	25	100	0		0		0
287	5	DAY	KINGS	DRY	K3	F	165	111	45	RANDOM		30	0	100	3	0		0
9	1	NIGHT	KINGS	DRY	K4	M	151	118	46	TOAD	0	21	0	0		50	700	0		0	100	15	0	50	200	360	0	200	0.555556	1.8
10	1	NIGHT	KINGS	DRY	K4	M	151	118	46	RANDOM	0	23	0	0		50	700	0		0	0		0	50
11	2	NIGHT	KINGS	DRY	K4	M	151	118	46	TOAD	20		0	0		0		0		0	0		100	45
12	2	NIGHT	KINGS	DRY	K4	M	151	118	46	RANDOM	20	23	0	0		0		0		0	0		100	45
13	3	NIGHT	KINGS	DRY	K4	M	151	118	46	TOAD	40	21	0	0		50	700	0		100	0		0	45
14	3	NIGHT	KINGS	DRY	K4	M	151	118	46	RANDOM	40	23	0	0		50	700	0		0	100	3	0	45
210	1	DAY	KINGS	DRY	K4	M	151	118	46	TOAD		25	20	80	20	0		0
211	1	DAY	KINGS	DRY	K4	M	151	118	46	RANDOM		23	0	100		20	2	0
230	2	DAY	KINGS	DRY	K4	M	151	118	46	TOAD	0	25	20	80	20	0		0
231	2	DAY	KINGS	DRY	K4	M	151	118	46	RANDOM		23	0	100		20	2	0
250	3	DAY	KINGS	DRY	K4	M	151	118	46	TOAD	140	33	100	0		0		0
251	3	DAY	KINGS	DRY	K4	M	151	118	46	RANDOM		33	100	0		0		0
270	4	DAY	KINGS	DRY	K4	M	151	118	46	TOAD	140	25	20	80	20	0		0
271	4	DAY	KINGS	DRY	K4	M	151	118	46	RANDOM		23	0	100		20	2	0
288	5	DAY	KINGS	DRY	K4	M	151	118	46	TOAD	0	28	20	80	20	0		0
289	5	DAY	KINGS	DRY	K4	M	151	118	46	RANDOM		30	0	100		20	200	0
15	1	NIGHT	KINGS	DRY	K5	F	11	117	44	TOAD	0	45	0	0		0		0		100	0		0	20	5	240	0		0.0208333	48
16	1	NIGHT	KINGS	DRY	K5	F	11	117	44	RANDOM	0		0	0		0		0		100	0		0	22
17	2	NIGHT	KINGS	DRY	K5	F	11	117	44	TOAD	20		0	0		0		0		100	0		0	30
18	2	NIGHT	KINGS	DRY	K5	F	11	117	44	RANDOM	20		0	0		0		0		100	0		0	30
19	3	NIGHT	KINGS	DRY	K5	F	11	117	44	TOAD	40		0	0		0		0		100	0		0	30
20	3	NIGHT	KINGS	DRY	K5	F	11	117	44	RANDOM	40		0	0		0		0		100	0		0	30
21	4	NIGHT	KINGS	DRY	K5	F	11	117	44	TOAD	60		0	0		0		0		0	100	3	0	40
22	4	NIGHT	KINGS	DRY	K5	F	11	117	44	RANDOM	60		0	0		0		0		0	100	3	0	43
23	5	NIGHT	KINGS	DRY	K5	F	11	117	44	TOAD	150		0	0		0		0		0	100	3	0	40
24	5	NIGHT	KINGS	DRY	K5	F	11	117	44	RANDOM	150		0	0		0		0		0	100	3	0	40
25		NIGHT	KINGS	DRY	K5	F	11	117	44	TOAD	180		20	0		0		0		0	0		0	30
26		NIGHT	KINGS	DRY	K5	F	11	117	44	RANDOM	180		0	0		0		0		0	0		0	30
212	1	DAY	KINGS	DRY	K5	F	11	117	44	TOAD			100	0		0		0
213	1	DAY	KINGS	DRY	K5	F	11	117	44	RANDOM			100	0		0		0
232	2	DAY	KINGS	DRY	K5	F	11	117	44	TOAD	0	40	100	0		0		0
233	2	DAY	KINGS	DRY	K5	F	11	117	44	RANDOM		58	100	0		0		0
252	3	DAY	KINGS	DRY	K5	F	11	117	44	TOAD	0	40	100	0		0		0
253	3	DAY	KINGS	DRY	K5	F	11	117	44	RANDOM		58	100	0		0		0
272	4	DAY	KINGS	DRY	K5	F	11	117	44	TOAD	0	40	100	0		0		0
273	4	DAY	KINGS	DRY	K5	F	11	117	44	RANDOM		58	100	0		0		0
290	5	DAY	KINGS	DRY	K5	F	11	117	44	TOAD	0	38	100	0		0		0
291	5	DAY	KINGS	DRY	K5	F	11	117	44	RANDOM		48	100	0		0		0
27	1	NIGHT	KINGS	DRY	K6	M	112	100	42	TOAD	0	29	0	0		0		0		0	100	4	0	35	10	120	0		0.0833333	12
28	1	NIGHT	KINGS	DRY	K6	M	112	100	42	RANDOM	0	27	0	0		0		0		0	100	7	0	35
29	2	NIGHT	KINGS	DRY	K6	M	112	100	42	TOAD	20	29	0	0		0		0		0	100	3	0	35
30	2	NIGHT	KINGS	DRY	K6	M	112	100	42	RANDOM	20	27	0	0		0		0		0	100	7	0	35
31	3	NIGHT	KINGS	DRY	K6	M	112	100	42	TOAD	40	34	20	0		0		0		0	80	2	0	35
32	3	NIGHT	KINGS	DRY	K6	M	112	100	42	RANDOM	40	30	20	0		0		0		0	80	2	0	35
33	4	NIGHT	KINGS	DRY	K6	M	112	100	42	TOAD	120	27	40	0		0		0		0	60	4	0	35
34	4	NIGHT	KINGS	DRY	K6	M	112	100	42	RANDOM	120	27	40	0		0		0		0	60	4	0	35
214	1	DAY	KINGS	DRY	K6	M	112	100	42	TOAD		27.3	30	100	2	0		0
215	1	DAY	KINGS	DRY	K6	M	112	100	42	RANDOM		29	0	100	2	0		0
234	2	DAY	KINGS	DRY	K6	M	112	100	42	TOAD	0	27.3	30	100	2	0		0
235	2	DAY	KINGS	DRY	K6	M	112	100	42	RANDOM		29	0	100	2	0		0
254	3	DAY	KINGS	DRY	K6	M	112	100	42	TOAD	0	28	30	100	2	0		0
255	3	DAY	KINGS	DRY	K6	M	112	100	42	RANDOM		32	0	100	2	0		0
274	4	DAY	KINGS	DRY	K6	M	112	100	42	TOAD	0	28	30	100	2	0		0
275	4	DAY	KINGS	DRY	K6	M	112	100	42	RANDOM		32	0	100	2	0		0
292	5	DAY	KINGS	DRY	K6	M	112	100	42	TOAD	0	30	30	100	2	0		0
293	5	DAY	KINGS	DRY	K6	M	112	100	42	RANDOM		34	0	100	2	0		0
35	1	NIGHT	KINGS	DRY	K7	F	96	95	37	TOAD	0	22	0	0		0		0		0	100	10	0	50	20	200	0		0.1	10
36	1	NIGHT	KINGS	DRY	K7	F	96	95	37	RANDOM	0	21	0	0		0		0		0	100	3	0	40
37	2	NIGHT	KINGS	DRY	K7	F	96	95	37	TOAD	20	21	0	0		0		0		0	100	3	0	60
38	2	NIGHT	KINGS	DRY	K7	F	96	95	37	RANDOM	20	20	0	0		0		0		0	100	3	0	60
39	3	NIGHT	KINGS	DRY	K7	F	96	95	37	TOAD	40	20	0	0		0		0		0	100	3	0	80
40	3	NIGHT	KINGS	DRY	K7	F	96	95	37	RANDOM	40	20	0	0		0		0		0	100	3	0	85
41	4	NIGHT	KINGS	DRY	K7	F	96	95	37	TOAD	60	20	0	0		0		0		0	100	3	0	60
42	4	NIGHT	KINGS	DRY	K7	F	96	95	37	RANDOM	60	20	0	0		0		0		0	100	3	0	70
216	1	DAY	KINGS	DRY	K7	F	96	95	37	TOAD		29	100	0		0		0
217	1	DAY	KINGS	DRY	K7	F	96	95	37	RANDOM		44	100	0		0		0
236	2	DAY	KINGS	DRY	K7	F	96	95	37	TOAD	2	29	100	0		0		0
237	2	DAY	KINGS	DRY	K7	F	96	95	37	RANDOM		44	100	0		0		0
256	3	DAY	KINGS	DRY	K7	F	96	95	37	TOAD	0	29	100	0		0		0
257	3	DAY	KINGS	DRY	K7	F	96	95	37	RANDOM		44	100	0		0		0
276	4	DAY	KINGS	DRY	K7	F	96	95	37	TOAD	0	29	100	0		0		0
277	4	DAY	KINGS	DRY	K7	F	96	95	37	RANDOM		44	100	0		0		0
294	5	DAY	KINGS	DRY	K7	F	96	95	37	TOAD	0	30	100	0		0		0
295	5	DAY	KINGS	DRY	K7	F	96	95	37	RANDOM		35	100	0		0		0
218	1	DAY	KINGS	DRY	K8	M	127	101	44	TOAD		39	100	0		0		0
219	1	DAY	KINGS	DRY	K8	M	127	101	44	RANDOM		55	100	0		0		0
238	2	DAY	KINGS	DRY	K8	M	127	101	44	TOAD	1	39	100	0		0		0
239	2	DAY	KINGS	DRY	K8	M	127	101	44	RANDOM		55	100	0		0		0
258	3	DAY	KINGS	DRY	K8	M	127	101	44	TOAD	0	39	100	0		0		0
259	3	DAY	KINGS	DRY	K8	M	127	101	44	RANDOM		55	100	0		0		0
43	1	NIGHT	KINGS	DRY	K9	M	119	98	40	TOAD	0	21	100	0		0		0		0	0		0	2	10	223	0		0.044843	22.3
44	1	NIGHT	KINGS	DRY	K9	M	119	98	40	RANDOM	0	24	0	0		0		0		0	0		0	2
45	2	NIGHT	KINGS	DRY	K9	M	119	98	40	TOAD	20	19	0	0		0		0		0	100	3	0	20
46	2	NIGHT	KINGS	DRY	K9	M	119	98	40	RANDOM	20	20	0	0		0		0		0	100	3	0	20
47	3	NIGHT	KINGS	DRY	K9	M	119	98	40	TOAD	40	20	0	0		0		0		0	100	3	0	20
48	3	NIGHT	KINGS	DRY	K9	M	119	98	40	RANDOM	40	20	0	30	100	0		100	15	0	0		0	30
49	4	NIGHT	KINGS	DRY	K9	M	119	98	40	TOAD	60	20	0	0		0		0		0	100	3	0	50
50	4	NIGHT	KINGS	DRY	K9	M	119	98	40	RANDOM	60	20	0	0		0		0		0	100	3	0	50
220	1	DAY	KINGS	DRY	K9	M	119	98	40	TOAD		52	100	0		0		0
221	1	DAY	KINGS	DRY	K9	M	119	98	40	RANDOM		46	100	0		0		0
240	2	DAY	KINGS	DRY	K9	M	119	98	40	TOAD	520	28	100	0		0		0
241	2	DAY	KINGS	DRY	K9	M	119	98	40	RANDOM		46	100	0		0		0
260	3	DAY	KINGS	DRY	K9	M	119	98	40	TOAD	0	28	100	0		0		0
261	3	DAY	KINGS	DRY	K9	M	119	98	40	RANDOM		46	100	0		0		0
278	4	DAY	KINGS	DRY	K9	M	119	98	40	TOAD	0	28	100	0		0		0
279	4	DAY	KINGS	DRY	K9	M	119	98	40	RANDOM		46	100	0		0		0
296	5	DAY	KINGS	DRY	K9	M	119	98	40	TOAD	0	28	100	0		0		0
297	5	DAY	KINGS	DRY	K9	M	119	98	40	RANDOM		46	100	0		0		0
59	1	NIGHT	KINGS	DRY	R1	F	128	107		TOAD	0	23	30	0		90	300	0		0	70	5	0	5	10	70			0.142857	7
60	1	NIGHT	KINGS	DRY	R1	F	128	107		RANDOM	0	22	40	0		40	500	0		0	60	5	0	5
61	2	NIGHT	KINGS	DRY	R1	F	128	107		TOAD	20	24	50	0		40	800	0		0	0		0	0
62	2	NIGHT	KINGS	DRY	R1	F	128	107		RANDOM	20	24	0	0		100	800	100	3	0	0		0	6
63	3	NIGHT	KINGS	DRY	R1	F	128	107		TOAD	40	22	0	0		50	1000	0		0	100	5	0	7
64	3	NIGHT	KINGS	DRY	R1	F	128	107		RANDOM	40	22	0	0		0		0		0	100	5	0	7
65	4	NIGHT	KINGS	DRY	R1	F	128	107		TOAD	67	22	0	0		50	1000	0		0	100	5	0	7
66	4	NIGHT	KINGS	DRY	R1	F	128	107		RANDOM	67	22	0	0		0		0		0	100	5	0	7
121	1	NIGHT	KINGS	DRY	R11	F	92	90	34	TOAD	0	40	0	0		90	400	5	5	0	5	20	0	0
122	1	NIGHT	KINGS	DRY	R11	F	92	90	34	RANDOM	0	36	0	0		0		0		0	0		0
123	2	NIGHT	KINGS	DRY	R11	F	92	90	34	TOAD	20	29	0	0		70	400	0		0	0		0
124	2	NIGHT	KINGS	DRY	R11	F	92	90	34	RANDOM	20	25	50	100	100	100	400	50	5	0	0		0	10
125	3	NIGHT	KINGS	DRY	R11	F	92	90	34	TOAD	40	29	50	100	100	100	400	50	5	0	0		0	10
126	3	NIGHT	KINGS	DRY	R11	F	92	90	34	RANDOM	40	35	0	0		0		0		20	100	75	0	10
127	4	NIGHT	KINGS	DRY	R11	F	92	90	34	TOAD	60	29	100	50	30	25	400	0		50	0		0	2
128	4	NIGHT	KINGS	DRY	R11	F	92	90	34	RANDOM	60	25	0	0		0		0		0	0		100
129	5	NIGHT	KINGS	DRY	R11	F	92	90	34	TOAD	80	40	0	0		90	400	5	5	0	5	20	0	0
130	5	NIGHT	KINGS	DRY	R11	F	92	90	34	RANDOM	80	36	0	0		0		0		0	0		0
131		NIGHT	KINGS	DRY	R11	F	92	90	34	TOAD	93	26	0	0		25	500	0		70	30	50	0	4	5	95			0.0526316	19
132		NIGHT	KINGS	DRY	R11	F	92	90	34	RANDOM	93	29	0	0		0		0		20	80	50	0	2
133	1	NIGHT	KINGS	DRY	R12	M	81	92		TOAD	0	24	0	0		0		0		100	0		0	15
134	1	NIGHT	KINGS	DRY	R12	M	81	92		RANDOM	0	24	0	0		0		0		100	0		0	15
135	2	NIGHT	KINGS	DRY	R12	M	81	92		TOAD	20	22	0	0		0		0		0	100	5	0	35
136	2	NIGHT	KINGS	DRY	R12	M	81	92		RANDOM	20	22	0	0		0		0		0	100	3	0	35
137	3	NIGHT	KINGS	DRY	R12	M	81	92		TOAD	40	20	0	0		0		0		0	100	3	0	50
138	3	NIGHT	KINGS	DRY	R12	M	81	92		RANDOM	40	21	0	0		0		0		0	100	20	0	50
139	4	NIGHT	KINGS	DRY	R12	M	81	92		TOAD	60	20	0	0		0		0		0	100	3	0	50
140	4	NIGHT	KINGS	DRY	R12	M	81	92		RANDOM	60	21	0	0		0		0		0	100	20	0	50
141	5	NIGHT	KINGS	DRY	R12	M	81	92		TOAD	129	20	0	0		0		0		0	100	3	0	50	30	130			0.230769	4.33333
142	5	NIGHT	KINGS	DRY	R12	M	81	92		RANDOM	129	21	0	0		0		0		0	100	20	0	50
67	1	NIGHT	KINGS	DRY	R2	F	90	91		TOAD	0	23	10	0		100	300	90	2	0	0		0	5	20	125		??	0.16	6.25
68	1	NIGHT	KINGS	DRY	R2	F	90	91		RANDOM	0	28	0	0		50	800	0		0	0		0	0
69	2	NIGHT	KINGS	DRY	R2	F	90	91		TOAD	20	27	0	0		70	1000	10	1	0	30	2	0	0
70	2	NIGHT	KINGS	DRY	R2	F	90	91		RANDOM	20	21	0	0		70	1000	0		0	100	4	0	10
71	3	NIGHT	KINGS	DRY	R2	F	90	91		TOAD	40	26	0	0		70	1000	10	1	0	30	2	0	0
72	3	NIGHT	KINGS	DRY	R2	F	90	91		RANDOM	40	22	0	0		80	300	0		10	0		0	6
73	4	NIGHT	KINGS	DRY	R2	F	90	91		TOAD	122	23	0	0		60	1000	60	1	0	40	2	0	2
74	4	NIGHT	KINGS	DRY	R2	F	90	91		RANDOM	122	23	0	30	50	90	400	100	3	0	0		0	3
75	1	NIGHT	KINGS	DRY	R3	M	100	100		TOAD	0	22	0	0		90	1000	100	2	0	0		0	10	20	60			0.333333	3
76	1	NIGHT	KINGS	DRY	R3	M	100	100		RANDOM	0	22	0	0		70	1000	100	2	0	0		0	10
77	2	NIGHT	KINGS	DRY	R3	M	100	100		TOAD	20	22	0	0		40	1000	50	3	0	0		0	0
78	2	NIGHT	KINGS	DRY	R3	M	100	100		RANDOM	20	22	0	0		40	1000	50	3	0	0		0	0
79	3	NIGHT	KINGS	DRY	R3	M	100	100		TOAD	40	21	0	0		70	1000	70	2	30	0		0	15
80	3	NIGHT	KINGS	DRY	R3	M	100	100		RANDOM	40	21	0	50	50	50	1000	70	2	30	0		0	5
81	4	NIGHT	KINGS	DRY	R3	M	100	100		TOAD	55	21	0	0		100	400	70	2	30	0		0	15
82	4	NIGHT	KINGS	DRY	R3	M	100	100		RANDOM	55	21	0	0		100	400	70	2	30	0		0	15
83	1	NIGHT	KINGS	DRY	R4	M	77	93		TOAD	0	25	0	0		40	1000	100	5	0	0		0	5	20	120			0.166667	6
84	1	NIGHT	KINGS	DRY	R4	M	77	93		RANDOM	0	25	0	0		60	1000	90	5	10	0		0	10
85	2	NIGHT	KINGS	DRY	R4	M	77	93		TOAD	20	25	0	0		50	1500	70	5	30	0		0	5
86	2	NIGHT	KINGS	DRY	R4	M	77	93		RANDOM	20	25	0	0		50	1500	70	5	30	0		0	5
87	3	NIGHT	KINGS	DRY	R4	M	77	93		TOAD	40	25	0	0		50	1000	100	4	0	0		0	1
88	3	NIGHT	KINGS	DRY	R4	M	77	93		RANDOM	40	25	0	0		30	800	90	4	10	0		0	2
89	4	NIGHT	KINGS	DRY	R4	M	77	93		TOAD	117	22	0	0		0		0		0	100	3	0	20
90	4	NIGHT	KINGS	DRY	R4	M	77	93		RANDOM	117	24	100	0		0		0		0	0		0	30
91	1	NIGHT	KINGS	DRY	R5	M	80	91		TOAD	0	24	0	0		0		100	2	0	0		0	3	40	106			0.377358	2.65
92	1	NIGHT	KINGS	DRY	R5	M	80	91		RANDOM	0	24	0	0		0		100	2	0	0		0	3
93	2	NIGHT	KINGS	DRY	R5	M	80	91		TOAD	20	22	0	30	100	60	1000	100	1	0	0		0	2
94	2	NIGHT	KINGS	DRY	R5	M	80	91		RANDOM	20	22	0	30	100	60	1000	100	1	0	0		0	2
95	3	NIGHT	KINGS	DRY	R5	M	80	91		TOAD	40	21	0	0		70	1500	100	1	0	0		0	5
96	3	NIGHT	KINGS	DRY	R5	M	80	91		RANDOM	40	21	0	0		70	1500	100	1	0	0		0	5
97	4	NIGHT	KINGS	DRY	R5	M	80	91		TOAD	106	21	0	0		100	1000	100	2	0	0		0	5
98	4	NIGHT	KINGS	DRY	R5	M	80	91		RANDOM	106	21	0	0		40	1000	100	2	0	0		0	5
99	1	NIGHT	KINGS	DRY	R6	M	98	94		TOAD	0	20	0	0		0		0		0	80	3	0	0
100	1	NIGHT	KINGS	DRY	R6	M	98	94		RANDOM	0	20	0	0		0		0		0	100	3	0	10
101	2	NIGHT	KINGS	DRY	R6	M	98	94		TOAD	20	20	0	0		0		0		100	0		0	0
102	2	NIGHT	KINGS	DRY	R6	M	98	94		RANDOM	20	20	0	0		0		0		0	0		0	10
103	3	NIGHT	KINGS	DRY	R6	M	98	94		TOAD	40	21	100	0		0		0		100	0		0	0
104	3	NIGHT	KINGS	DRY	R6	M	98	94		RANDOM	40	20	0	0		0		0		0	100	3	0	10
105	4	NIGHT	KINGS	DRY	R6	M	98	94		TOAD	60	21	0	0		0		0		0	100	3	0	40	100	235			0.425532	2.35
106	4	NIGHT	KINGS	DRY	R6	M	98	94		RANDOM	60	21	0	0		0		0		0	100	3	0	40
107	1	NIGHT	KINGS	DRY	R7	F	92	88		TOAD	0		0	0		0		0		0	100	3	0	35
108	1	NIGHT	KINGS	DRY	R7	F	92	88		RANDOM	0		50	0		0		0		50	0		0	25
109	2	NIGHT	KINGS	DRY	R7	F	92	88		TOAD	20		0	0		0		0		0	100	10	0
110	2	NIGHT	KINGS	DRY	R7	F	92	88		RANDOM	20		0	0		0		0		0	100	5	0
111	3	NIGHT	KINGS	DRY	R7	F	92	88		TOAD	40		0	0		0		0		0	50	3	0
112	3	NIGHT	KINGS	DRY	R7	F	92	88		RANDOM	40		70	30		0		0		0	30	50	0	30
113	4	NIGHT	KINGS	DRY	R7	F	92	88		TOAD	60		0	0		0		0		0	50	3	0		25	200			0.125	8
114	4	NIGHT	KINGS	DRY	R7	F	92	88		RANDOM	60		70	30		0		0		0	30	50	0	30
115	1	NIGHT	KINGS	DRY	R8	F	266	123		TOAD	0		0	0		80	700	0		0	0		0	20
116	1	NIGHT	KINGS	DRY	R8	F	266	123		RANDOM	0		0	0		50	700	0		0	0		0	20
117	2	NIGHT	KINGS	DRY	R8	F	266	123		TOAD	20		100	0		80	700	0		0	0		0	20
118	2	NIGHT	KINGS	DRY	R8	F	266	123		RANDOM	20		0	0		0		0		100	0		0	20
119	3	NIGHT	KINGS	DRY	R8	F	266	123		TOAD	40		100	0		80	700	0		0	0		0	20	2	70		10	0.0285714	35
120	3	NIGHT	KINGS	DRY	R8	F	266	123		RANDOM	40		0	100	100	40	700	0		0	0		0	20
2	1	DAY	ToadHall	WET	TH1	F	153	114	45	TOAD		28	100	0		0		0
3	1	DAY	ToadHall	WET	TH1	F	153	114	45	RANDOM		30	0	100	3	0		0
22	2	DAY	ToadHall	WET	TH1	F	153	114	45	TOAD	0	26.6	100	0		0		0
23	2	DAY	ToadHall	WET	TH1	F	153	114	45	RANDOM		23	0	90		10		0
42	3	DAY	ToadHall	WET	TH1	F	153	114	45	TOAD	0	23.7	100	0		0		0
43	3	DAY	ToadHall	WET	TH1	F	153	114	45	RANDOM		30	0	90		10		0
62	4	DAY	ToadHall	WET	TH1	F	153	114	45	TOAD	13	23.6	100	0		100		0
63	4	DAY	ToadHall	WET	TH1	F	153	114	45	RANDOM		25	0	100		0		0
82	5	DAY	ToadHall	WET	TH1	F	153	114	45	TOAD	0	24	100	0		100		0
83	5	DAY	ToadHall	WET	TH1	F	153	114	45	RANDOM		34	0	100	5	0		0
143	1	NIGHT	ToadHall	WET	TH1	F	153	114	45	TOAD	5	23	0	50	30	0		0		0	50	10	0	3
144	1	NIGHT	ToadHall	WET	TH1	F	153	114	45	RANDOM	5	26	0	0		0		0		0	100	5	0	2
145	2	NIGHT	ToadHall	WET	TH1	F	153	114	45	TOAD	10	25	30	0		0		0		5	60	1	0	0
146	2	NIGHT	ToadHall	WET	TH1	F	153	114	45	RANDOM	10	25	0	0		0		0		0	100	5	0	0
147	3	NIGHT	ToadHall	WET	TH1	F	153	114	45	TOAD	15	26	5	0		0		0		25	60	1	0	0
148	3	NIGHT	ToadHall	WET	TH1	F	153	114	45	RANDOM	15	25	5	0		0		0		5	70	5	0	0
149	4	NIGHT	ToadHall	WET	TH1	F	153	114	45	TOAD	20	27	0	0		0		0		5	950	5	0	0
150	4	NIGHT	ToadHall	WET	TH1	F	153	114	45	TOAD	25	25	0	10	100	0		0		0	100	10	0	0.5	9	28			0.321429	3.11111
151	5	NIGHT	ToadHall	WET	TH1	F	153	114	45	TOAD	28	23	40	40	50	10	200	0		5	0		0	3
20	1	DAY	ToadHall	WET	TH10	F	103	97	41	TOAD		26.5	80	20		0		0
21	1	DAY	ToadHall	WET	TH10	F	103	97	41	RANDOM		23	0	90		10		0
40	2	DAY	ToadHall	WET	TH10	F	103	97	41	TOAD	45	27	100	0		0		0
41	2	DAY	ToadHall	WET	TH10	F	103	97	41	RANDOM		38	20	80		20		0
60	3	DAY	ToadHall	WET	TH10	F	103	97	41	TOAD	45	26.5	80	20		0		0
61	3	DAY	ToadHall	WET	TH10	F	103	97	41	RANDOM		23	0	90		10		0
80	4	DAY	ToadHall	WET	TH10	F	103	97	41	TOAD	53	27	50	20		0		0
81	4	DAY	ToadHall	WET	TH10	F	103	97	41	RANDOM		28	40	60		0		0
100	5	DAY	ToadHall	WET	TH10	F	103	97	41	TOAD	0	27	50	20		0		0
101	5	DAY	ToadHall	WET	TH10	F	103	97	41	RANDOM		28	40	60		0		0
251	1	NIGHT	ToadHall	WET	TH10	F	103	97	41	TOAD	5	32	5	0		0		0		15	80	3	0	3
252	1	NIGHT	ToadHall	WET	TH10	F	103	97	41	RANDOM	5	26	0	100	100	0		0		0	0		0	2
253	2	NIGHT	ToadHall	WET	TH10	F	103	97	41	TOAD	10	35	80	0		0		0		20	0		0	5
254	2	NIGHT	ToadHall	WET	TH10	F	103	97	41	RANDOM	10	26	10	50	50	0		0		20	0		0	7
255	3	NIGHT	ToadHall	WET	TH10	F	103	97	41	TOAD	15	31	50	0		0		0		50	0		0	5
256	3	NIGHT	ToadHall	WET	TH10	F	103	97	41	TOAD	18	24	0	0		0		0		100	25	2	0		5	18			0.277778	3.6
257	4	NIGHT	ToadHall	WET	TH10	F	103	97	41	RANDOM		26	10	50	50	0		0		20	0		0	7
258	4	NIGHT	ToadHall	WET	TH10	F	103	97	41	RANDOM		26	10	50	50	0		0		20	0		0	7
4	1	DAY	ToadHall	WET	TH2	F	122	106	47	TOAD		21.1	100	0		0		0
5	1	DAY	ToadHall	WET	TH2	F	122	106	47	RANDOM		30	0	100	4	0		0
24	2	DAY	ToadHall	WET	TH2	F	122	106	47	TOAD	36	33.5	100	0		0		0
25	2	DAY	ToadHall	WET	TH2	F	122	106	47	RANDOM		33	0	100	2	0		0
44	3	DAY	ToadHall	WET	TH2	F	122	106	47	TOAD	0	50	100	0		0		0
45	3	DAY	ToadHall	WET	TH2	F	122	106	47	RANDOM		28	80	20		0		0
64	4	DAY	ToadHall	WET	TH2	F	122	106	47	TOAD	5	30	100	0		95		0
65	4	DAY	ToadHall	WET	TH2	F	122	106	47	RANDOM		24	70	30		0		0
84	5	DAY	ToadHall	WET	TH2	F	122	106	47	TOAD	0	30	100	0		95		0
85	5	DAY	ToadHall	WET	TH2	F	122	106	47	RANDOM		24	70	30		0		0
152	1	NIGHT	ToadHall	WET	TH2	F	122	106	47	TOAD	5	25	5	0		0		0		20	75	10	0		7	11			0.636364	1.57143
153	1	NIGHT	ToadHall	WET	TH2	F	122	106	47	RANDOM	5	25	5	0		0		0		0	75	10	0
154	2	NIGHT	ToadHall	WET	TH2	F	122	106	47	TOAD	10	28	80	40	100	0		0		20	0		0	2
155	2	NIGHT	ToadHall	WET	TH2	F	122	106	47	RANDOM	10	25	0	20	150	0		0		5	90	5	0	1
156	3	NIGHT	ToadHall	WET	TH2	F	122	106	47	TOAD	11	29	80	0		0		0		0	0		0
6	1	DAY	ToadHall	WET	TH3	M	108	97	41	TOAD		23.8	90	10		0		0
7	1	DAY	ToadHall	WET	TH3	M	108	97	41	RANDOM		28	100	0		0		0
26	2	DAY	ToadHall	WET	TH3	M	108	97	41	TOAD	25	27.3	0	100		0		0
27	2	DAY	ToadHall	WET	TH3	M	108	97	41	RANDOM		30	10	80		10		0
46	3	DAY	ToadHall	WET	TH3	M	108	97	41	TOAD	0	24.4	0	100		0		0
47	3	DAY	ToadHall	WET	TH3	M	108	97	41	RANDOM		28	0	90		10		0
66	4	DAY	ToadHall	WET	TH3	M	108	97	41	TOAD	21	26	80	20		0		0
67	4	DAY	ToadHall	WET	TH3	M	108	97	41	RANDOM		34	90	10		0		0
86	5	DAY	ToadHall	WET	TH3	M	108	97	41	TOAD	0	25	80	20		0		0
87	5	DAY	ToadHall	WET	TH3	M	108	97	41	RANDOM		39	100	0		0		0
157	1	NIGHT	ToadHall	WET	TH3	M	108	97	41	TOAD	5	24	0	0		0		0		0	100	5	0	10
158	1	NIGHT	ToadHall	WET	TH3	M	108	97	41	RANDOM	5	26	0	0		0		0		0	100	5	0	10
159	2	NIGHT	ToadHall	WET	TH3	M	108	97	41	TOAD	10	27	10	0		0		0		0	90	2	0	10
160	2	NIGHT	ToadHall	WET	TH3	M	108	97	41	RANDOM	10	26	10	0		0		0		0	90	5	0	15
161	3	NIGHT	ToadHall	WET	TH3	M	108	97	41	TOAD	15	25	50	0		0		0		0	50	1	0	12
162	3	NIGHT	ToadHall	WET	TH3	M	108	97	41	RANDOM	15	27	30	0		0		0		0	70	2	0	15
163	4	NIGHT	ToadHall	WET	TH3	M	108	97	41	TOAD	20	25	5	0		0		0		0	95	2	0	8
164	4	NIGHT	ToadHall	WET	TH3	M	108	97	41	RANDOM	20	25	0	0		0		0		0	100	5	0	10
165	5	NIGHT	ToadHall	WET	TH3	M	108	97	41	TOAD	25	24	0	40	30	0		0		0	60	2	0	8
166	5	NIGHT	ToadHall	WET	TH3	M	108	97	41	RANDOM	25	24	100	0		0		0		0	0		0	8
167	1	NIGHT	ToadHall	WET	TH3	M	108	97	41	TOAD	30	26	10	0		0		0		0	90	3	0	10
168	1	NIGHT	ToadHall	WET	TH3	M	108	97	41	RANDOM	30	25	0	0		0		0		0	100	5	0	0
169	2	NIGHT	ToadHall	WET	TH3	M	108	97	41	TOAD	35	30	40	0		0		0		0	60	2	0	2
170	2	NIGHT	ToadHall	WET	TH3	M	108	97	41	RANDOM	35	27	10	0		0		0		0	90	2	0	10
171	3	NIGHT	ToadHall	WET	TH3	M	108	97	41	TOAD	40	28	20	0		0		0		0	80	3	0	10
172	3	NIGHT	ToadHall	WET	TH3	M	108	97	41	RANDOM	40	25	0	0		0		0		0	100	5	0	0
173	4	NIGHT	ToadHall	WET	TH3	M	108	97	41	TOAD	45	28	0	0		0		0		0	100	5	0	4
174	4	NIGHT	ToadHall	WET	TH3	M	108	97	41	RANDOM	45	29	0	0		0		0		0	100	10	0	3
175	5	NIGHT	ToadHall	WET	TH3	M	108	97	41	TOAD	50	23	0	50	45	0		0		0	50	5	0	3	5	50			0.1	10
8	1	DAY	ToadHall	WET	TH4	M	81	91	39	TOAD		24.7	0	50		50		0
9	1	DAY	ToadHall	WET	TH4	M	81	91	39	RANDOM		23	0	90		10		0
28	2	DAY	ToadHall	WET	TH4	M	81	91	39	TOAD	0	24.7	0	50		50		0
29	2	DAY	ToadHall	WET	TH4	M	81	91	39	RANDOM		23	0	90		10		0
48	3	DAY	ToadHall	WET	TH4	M	81	91	39	TOAD	5	23.7	100	0		0		0
49	3	DAY	ToadHall	WET	TH4	M	81	91	39	RANDOM		23	0	90		10		0
68	4	DAY	ToadHall	WET	TH4	M	81	91	39	TOAD	0	22	0	5		80		0
69	4	DAY	ToadHall	WET	TH4	M	81	91	39	RANDOM		23	0	90		10		0
88	5	DAY	ToadHall	WET	TH4	M	81	91	39	TOAD	0	25	0	5		80		0
89	5	DAY	ToadHall	WET	TH4	M	81	91	39	RANDOM		27	0	10	5	0		0
176		NIGHT	ToadHall	WET	TH4	M	81	91	39	TOAD	0		0	0		0		0		0	100	3	0	20
177		NIGHT	ToadHall	WET	TH4	M	81	91	39	RANDOM	0		0	0		0		0		0	100	3	0	20
178		NIGHT	ToadHall	WET	TH4	M	81	91	39	TOAD	5		0	50	200	0		0		0	100	15	0	20	1	5			0.2	5
179		NIGHT	ToadHall	WET	TH4	M	81	91	39	RANDOM	5		0	0		0		0		0	100	3	0	20
10	1	DAY	ToadHall	WET	TH5	F	95	95	38	TOAD		30	100	0		95		0
11	1	DAY	ToadHall	WET	TH5	F	95	95	38	RANDOM		24	70	30		0		0
30	2	DAY	ToadHall	WET	TH5	F	95	95	38	TOAD	0	30	100	0		95		0
31	2	DAY	ToadHall	WET	TH5	F	95	95	38	RANDOM		24	70	30		0		0
50	3	DAY	ToadHall	WET	TH5	F	95	95	38	TOAD	0	30	100	0		95		0
51	3	DAY	ToadHall	WET	TH5	F	95	95	38	RANDOM		24	70	30		0		0
70	4	DAY	ToadHall	WET	TH5	F	95	95	38	TOAD	6	28	20	80		0		0
71	4	DAY	ToadHall	WET	TH5	F	95	95	38	RANDOM		30	10	80		10		0
90	5	DAY	ToadHall	WET	TH5	F	95	95	38	TOAD	6	24	20	80	10	0		0
91	5	DAY	ToadHall	WET	TH5	F	95	95	38	RANDOM		28	0	100	20	0		0
180	1	NIGHT	ToadHall	WET	TH5	F	95	95	38	TOAD	0		70	0		0		0		0	30	3	0
181	1	NIGHT	ToadHall	WET	TH5	F	95	95	38	RANDOM	0		100	0		0		0		0	0		0
182	2	NIGHT	ToadHall	WET	TH5	F	95	95	38	TOAD	5		90	0		0		0		0	10	20	0
183	2	NIGHT	ToadHall	WET	TH5	F	95	95	38	RANDOM	5		55	0		0		0		0	50	2	0
184	3	NIGHT	ToadHall	WET	TH5	F	95	95	38	TOAD	10		100	0		0		0		0	0		0
185	3	NIGHT	ToadHall	WET	TH5	F	95	95	38	RANDOM	10		0	100	30	0		0		0	0		0
186	4	NIGHT	ToadHall	WET	TH5	F	95	95	38	TOAD	15		100	0		0		0		0	0		0
187	4	NIGHT	ToadHall	WET	TH5	F	95	95	38	RANDOM	15		0	100	50	0		0		0	0		0
188	5	NIGHT	ToadHall	WET	TH5	F	95	95	38	TOAD	20		80	0		0		0		15	20	5	0
189	5	NIGHT	ToadHall	WET	TH5	F	95	95	38	RANDOM	20		0	100	30	0		0		0	0		0
190		NIGHT	ToadHall	WET	TH5	F	95	95	38	TOAD	25		20	0		0		0		30	50	5	0
191		NIGHT	ToadHall	WET	TH5	F	95	95	38	RANDOM	25		20	0		0		0		30	50	5	0
192		NIGHT	ToadHall	WET	TH5	F	95	95	38	TOAD	30		40	0		0		0		40	20	2	0		1	35	0	15	0.0285714	35
193		NIGHT	ToadHall	WET	TH5	F	95	95	38	RANDOM	30		0	0		0		0		40	60	2	0
12	1	DAY	ToadHall	WET	TH6	M	165	107	46	TOAD		24	90	10		0		0
13	1	DAY	ToadHall	WET	TH6	M	165	107	46	RANDOM		23	0	90		10		0
32	2	DAY	ToadHall	WET	TH6	M	165	107	46	TOAD	8	27	80	20		0		0
33	2	DAY	ToadHall	WET	TH6	M	165	107	46	RANDOM		37	100	0		0		0
52	3	DAY	ToadHall	WET	TH6	M	165	107	46	TOAD	42	28.2	90	10		0		0
53	3	DAY	ToadHall	WET	TH6	M	165	107	46	RANDOM		33	0	100	2	0		0
72	4	DAY	ToadHall	WET	TH6	M	165	107	46	TOAD	16	24	60	40		0		0
73	4	DAY	ToadHall	WET	TH6	M	165	107	46	RANDOM		25	20	80		0		0
92	5	DAY	ToadHall	WET	TH6	M	165	107	46	TOAD	4	33	40	40	5	0		0
93	5	DAY	ToadHall	WET	TH6	M	165	107	46	RANDOM		27	10	30	10	0		0
194		NIGHT	ToadHall	WET	TH6	M	165	107	46	TOAD	3	24	10	50	50	0		0		20	10	3	0	4	2	5			0.4	2.5
14	1	DAY	ToadHall	WET	TH7	F	99	96	39	TOAD		23	100	0		0		0
15	1	DAY	ToadHall	WET	TH7	F	99	96	39	RANDOM		26	100	0		0		0
34	2	DAY	ToadHall	WET	TH7	F	99	96	39	TOAD	6	26	80	20		0		0
35	2	DAY	ToadHall	WET	TH7	F	99	96	39	RANDOM		35	0	100		80		0
54	3	DAY	ToadHall	WET	TH7	F	99	96	39	TOAD	62	25.7	50	50		0		0
55	3	DAY	ToadHall	WET	TH7	F	99	96	39	RANDOM		23	0	90		10		0
74	4	DAY	ToadHall	WET	TH7	F	99	96	39	TOAD	5	28	20	80		0		0
75	4	DAY	ToadHall	WET	TH7	F	99	96	39	RANDOM		30	10	80		10		0
94	5	DAY	ToadHall	WET	TH7	F	99	96	39	TOAD	0	28	20	80		0		0
95	5	DAY	ToadHall	WET	TH7	F	99	96	39	RANDOM		30	10	80		10		0
195	1	NIGHT	ToadHall	WET	TH7	F	99	96	39	TOAD	0		80	20	30	0		0		0	0		0	1
196	1	NIGHT	ToadHall	WET	TH7	F	99	96	39	RANDOM	0		0	0		0		0		0	0		0
197	2	NIGHT	ToadHall	WET	TH7	F	99	96	39	TOAD	5		90	0		0		0		0	10	5	0	7
198	2	NIGHT	ToadHall	WET	TH7	F	99	96	39	RANDOM	5		20	80	1	0		0		0	0		0	7
199	3	NIGHT	ToadHall	WET	TH7	F	99	96	39	TOAD	10		80	20	20	0		0		0	0		0	10
200	3	NIGHT	ToadHall	WET	TH7	F	99	96	39	RANDOM	10		10	90	30	0		0		0	0		0	10
201	4	NIGHT	ToadHall	WET	TH7	F	99	96	39	TOAD	15		90	0		0		0		0	10	5	0	15
202	4	NIGHT	ToadHall	WET	TH7	F	99	96	39	RANDOM	15		100	0		0		0		0	0		0
203	5	NIGHT	ToadHall	WET	TH7	F	99	96	39	TOAD	20		40	0		0		0		0	40	5	0	20
204	5	NIGHT	ToadHall	WET	TH7	F	99	96	39	RANDOM	20		0	0		0		0		0	50		0	50
205	1	NIGHT	ToadHall	WET	TH7	F	99	96	39	TOAD	25		40	0		0		0		30	30	5	0
206	1	NIGHT	ToadHall	WET	TH7	F	99	96	39	RANDOM	25		0	0		0		0		80	20	5	0
207	2	NIGHT	ToadHall	WET	TH7	F	99	96	39	TOAD	30		50	0		0		0		50	10	5	0
208	2	NIGHT	ToadHall	WET	TH7	F	99	96	39	RANDOM	30		20	0		0		0		0	80	30	0
209	3	NIGHT	ToadHall	WET	TH7	F	99	96	39	TOAD	35		80	0		0		0		10	10	5	0
210	3	NIGHT	ToadHall	WET	TH7	F	99	96	39	RANDOM	35		60	0		0		0		0	40	30	0
211	4	NIGHT	ToadHall	WET	TH7	F	99	96	39	TOAD	40		60	0		0		0		30	20	10	0
212	4	NIGHT	ToadHall	WET	TH7	F	99	96	39	RANDOM	40		70	0		0		0		10	30	15	0
213	5	NIGHT	ToadHall	WET	TH7	F	99	96	39	TOAD	45		100	0		0		0		10	0		0
214	5	NIGHT	ToadHall	WET	TH7	F	99	96	39	RANDOM	45		100	0		0		0		0	0		0
215		NIGHT	ToadHall	WET	TH7	F	99	96	39	TOAD	50		100	0		0		0		0	0		0
216		NIGHT	ToadHall	WET	TH7	F	99	96	39	RANDOM	50		20	0		0		0		0	80	20	0
217		NIGHT	ToadHall	WET	TH7	F	99	96	39	TOAD	55		40	0		0		0		30	30	10	0		15	60	0	15	0.25	4
218		NIGHT	ToadHall	WET	TH7	F	99	96	39	RANDOM	55		40	0		0		0		20	40	20	0
16	1	DAY	ToadHall	WET	TH8	M	109	100	43	TOAD		24	100	0		0		0
17	1	DAY	ToadHall	WET	TH8	M	109	100	43	RANDOM		26	100	0		0		0
36	2	DAY	ToadHall	WET	TH8	M	109	100	43	TOAD	3	23	50	50		0		0
37	2	DAY	ToadHall	WET	TH8	M	109	100	43	RANDOM		28	80	20		0		0
56	3	DAY	ToadHall	WET	TH8	M	109	100	43	TOAD	46	25.7	50	50		0		0
57	3	DAY	ToadHall	WET	TH8	M	109	100	43	RANDOM		30	10	80		10		0
76	4	DAY	ToadHall	WET	TH8	M	109	100	43	TOAD	5	28	20	80		0		0
77	4	DAY	ToadHall	WET	TH8	M	109	100	43	RANDOM		30	10	80		10		0
96	5	DAY	ToadHall	WET	TH8	M	109	100	43	TOAD	0	28	20	80		0		0
97	5	DAY	ToadHall	WET	TH8	M	109	100	43	RANDOM		30	10	80		10		0
219	1	NIGHT	ToadHall	WET	TH8	M	109	100	43	TOAD	0		100	0		0		0		0	0		0
220	1	NIGHT	ToadHall	WET	TH8	M	109	100	43	RANDOM	0		0	0		0		0		20	80	20	0
221	2	NIGHT	ToadHall	WET	TH8	M	109	100	43	TOAD	5		50	0		0		0		0	50	10	0
222	2	NIGHT	ToadHall	WET	TH8	M	109	100	43	RANDOM	5		90	0		0		0		0	10	2	0
223	3	NIGHT	ToadHall	WET	TH8	M	109	100	43	TOAD	10		80	0		0		0		0	20	10	0		5	10	0	5	0.5	2
224	3	NIGHT	ToadHall	WET	TH8	M	109	100	43	RANDOM	10		80	0		0		0		0	20		0
18	1	DAY	ToadHall	WET	TH9	F	94	91	38	TOAD		25	100	0		0		0
19	1	DAY	ToadHall	WET	TH9	F	94	91	38	RANDOM		26	100	0		0		0
38	2	DAY	ToadHall	WET	TH9	F	94	91	38	TOAD	6	26	80	20		0		0
39	2	DAY	ToadHall	WET	TH9	F	94	91	38	RANDOM		35	0	100		80		0
58	3	DAY	ToadHall	WET	TH9	F	94	91	38	TOAD	46	28.8	15	85		5		0
59	3	DAY	ToadHall	WET	TH9	F	94	91	38	RANDOM		33	0	100	2	0		0
78	4	DAY	ToadHall	WET	TH9	F	94	91	38	TOAD	17	23	85	15		0		0
79	4	DAY	ToadHall	WET	TH9	F	94	91	38	RANDOM		29	0	100		0		0
98	5	DAY	ToadHall	WET	TH9	F	94	91	38	TOAD	0	23	85	15		0		0
99	5	DAY	ToadHall	WET	TH9	F	94	91	38	RANDOM		29	0	100		0		0
225	1	NIGHT	ToadHall	WET	TH9	F	94	91	38	TOAD	5	39	90	0		0		0		5	5	1	0	8
226	1	NIGHT	ToadHall	WET	TH9	F	94	91	38	RANDOM	5	36	100	0		0		0		0	0		0	7
227	2	NIGHT	ToadHall	WET	TH9	F	94	91	38	TOAD	10	34	80	0		0		0		10	20	5	0	6
228	2	NIGHT	ToadHall	WET	TH9	F	94	91	38	RANDOM	10	36	90	0		0		0		10	10	5	0	7
229	3	NIGHT	ToadHall	WET	TH9	F	94	91	38	TOAD	15	33	10	0		0		0		10	80	2	0	8
230	3	NIGHT	ToadHall	WET	TH9	F	94	91	38	RANDOM	15	33	50	0		0		0		10	40	2	0	8
231	4	NIGHT	ToadHall	WET	TH9	F	94	91	38	TOAD	20	35	50	0		0		0		10	20	2	0	12
232	4	NIGHT	ToadHall	WET	TH9	F	94	91	38	RANDOM	20	34	10	0		0		0		80	10	2	0	10
233	5	NIGHT	ToadHall	WET	TH9	F	94	91	38	TOAD	25	32	10	0		0		0		30	30	3	0	8
234	5	NIGHT	ToadHall	WET	TH9	F	94	91	38	RANDOM	25	31	0	0		0		0		20	90	2	0	6
235	1	NIGHT	ToadHall	WET	TH9	F	94	91	38	TOAD	30	34	100	0		0		0		0	0		0	6
236	1	NIGHT	ToadHall	WET	TH9	F	94	91	38	RANDOM	30	29	90	0		0		0		10	5	5	0	5
237	2	NIGHT	ToadHall	WET	TH9	F	94	91	38	TOAD	35	37	85	10	30	0		0		5	10	10	0	12
238	2	NIGHT	ToadHall	WET	TH9	F	94	91	38	RANDOM	35	29	90	0		0		0		10	5	5	0	5
239	3	NIGHT	ToadHall	WET	TH9	F	94	91	38	TOAD	40	29	90	0		0		0		10	5	5	0	5
240	3	NIGHT	ToadHall	WET	TH9	F	94	91	38	RANDOM	40	29	90	0		0		0		10	5	5	0	5
241	4	NIGHT	ToadHall	WET	TH9	F	94	91	38	TOAD	45	32	10	0		0		0		10	70	2	0	8
242	4	NIGHT	ToadHall	WET	TH9	F	94	91	38	RANDOM	45	33	90	0		0		0		10	0		0	6
243	5	NIGHT	ToadHall	WET	TH9	F	94	91	38	TOAD	50	34	60	0		0		0		30	10	5	0	6
244	5	NIGHT	ToadHall	WET	TH9	F	94	91	38	RANDOM	50	31	90	0		0		0		0	10	5	0	8
245	1	NIGHT	ToadHall	WET	TH9	F	94	91	38	TOAD	55	40	20	0		0		0		20	20	3	0	8
246	1	NIGHT	ToadHall	WET	TH9	F	94	91	38	RANDOM	55	30	40	10	100	0		0		20	50	15	0	8
247	2	NIGHT	ToadHall	WET	TH9	F	94	91	38	TOAD	60	35	80	0		0		0		10	10	5	0	8
248	2	NIGHT	ToadHall	WET	TH9	F	94	91	38	RANDOM	60	30	40	10	100	0		0		20	50	15	0	8
249	3	NIGHT	ToadHall	WET	TH9	F	94	91	38	TOAD	83	26	0	10	100	0		0		100	40	10	0	3	6	85			0.0705882	14.1667
250	3	NIGHT	ToadHall	WET	TH9	F	94	91	38	RANDOM	83	30	40	10	100	0		0		20	50	15	0	8
103	1	DAY	UNI	WET	U1	F	566	138	56	TOAD		27	100	0		0		0
104	1	DAY	UNI	WET	U1	F	566	138	56	RANDOM		33	100	0		0		0
123	2	DAY	UNI	WET	U1	F	566	138	56	TOAD	3	26	100	0		0		0
124	2	DAY	UNI	WET	U1	F	566	138	56	RANDOM		50	100	0		0		0
143	3	DAY	UNI	WET	U1	F	566	138	56	TOAD	3	30	100	0		0		0
144	3	DAY	UNI	WET	U1	F	566	138	56	RANDOM		43	100	0		0		0
163	4	DAY	UNI	WET	U1	F	566	138	56	TOAD	3	30	100	0		0		0
164	4	DAY	UNI	WET	U1	F	566	138	56	RANDOM		40	100	0		0		0
183	5	DAY	UNI	WET	U1	F	566	138	56	TOAD	2	30	100	0		0		0
184	5	DAY	UNI	WET	U1	F	566	138	56	RANDOM		40	100	0		0		0
121	1	DAY	UNI	WET	U10	F	98	92	37	TOAD		29	80	20		50		0
122	1	DAY	UNI	WET	U10	F	98	92	37	RANDOM		39	0	100		0		0
141	2	DAY	UNI	WET	U10	F	98	92	37	TOAD	0	25	80	20		50		0
142	2	DAY	UNI	WET	U10	F	98	92	37	RANDOM		26	0	100		0		0
161	3	DAY	UNI	WET	U10	F	98	92	37	TOAD	0	26	80	20		50		0
162	3	DAY	UNI	WET	U10	F	98	92	37	RANDOM		33	0	100		0		0
181	4	DAY	UNI	WET	U10	F	98	92	37	TOAD	0	26	80	20		50		0
182	4	DAY	UNI	WET	U10	F	98	92	37	RANDOM		33	0	100		0		0
201	5	DAY	UNI	WET	U10	F	98	92	37	TOAD	0	28	80	20		50		0
202	5	DAY	UNI	WET	U10	F	98	92	37	RANDOM		33	0	100		0		0
367	1	NIGHT	UNI	WET	U10	F	98	92	37	TOAD	5	24	0	0		0		0		0	100	3	0	40
368	1	NIGHT	UNI	WET	U10	F	98	92	37	RANDOM	5	23	100	0		0		0		100	0		0	40
369	2	NIGHT	UNI	WET	U10	F	98	92	37	TOAD	10	23	50	0		0		0		20	50	10	0	35
370	2	NIGHT	UNI	WET	U10	F	98	92	37	RANDOM	10	23	100	0		0		0		100	0		0	35
371	3	NIGHT	UNI	WET	U10	F	98	92	37	TOAD	15	24	20	0		70	20	10	5	0	40	3	0	35
372	3	NIGHT	UNI	WET	U10	F	98	92	37	RANDOM	15	25	100	0		0		0		100	0		0	35
373	4	NIGHT	UNI	WET	U10	F	98	92	37	TOAD	20	23	10	0		80	20	70	5	0	5	5	0	30
374	4	NIGHT	UNI	WET	U10	F	98	92	37	RANDOM	20	24	70	0		10	20	5	2	0	25	5	0	35
375	5	NIGHT	UNI	WET	U10	F	98	92	37	TOAD	25	23	10	0		80	20	70	5	0	5	5	0	30
376	5	NIGHT	UNI	WET	U10	F	98	92	37	RANDOM	25	24	70	0		10	20	5	2	0	25	5	0	35
377	1	NIGHT	UNI	WET	U10	F	98	92	37	TOAD	30	24	50	0		30	20	50	10	0	0		0	40
378	1	NIGHT	UNI	WET	U10	F	98	92	37	RANDOM	30	22	0	10	200	30	20	0		0	100	2	0	40
379	2	NIGHT	UNI	WET	U10	F	98	92	37	TOAD	35	23	100	0		80	10	0		0	0		0	40
380	2	NIGHT	UNI	WET	U10	F	98	92	37	RANDOM	35	23	0	0		100	20	100	15	0	0		0	40
381	3	NIGHT	UNI	WET	U10	F	98	92	37	TOAD	40	22	95	0		100	15	5	2	0	0		0	40
382	3	NIGHT	UNI	WET	U10	F	98	92	37	RANDOM	40	22	95	0		100	15	5	2	0	0		0	40
383	4	NIGHT	UNI	WET	U10	F	98	92	37	TOAD	45	25	100	0		0		0		100	0		0
384	4	NIGHT	UNI	WET	U10	F	98	92	37	RANDOM	45	25	100	0		0		0		100	0		0
385	5	NIGHT	UNI	WET	U10	F	98	92	37	TOAD	50	22	95	0		100	20	5	2	0	0		0	40	7	80	0		0.0875	11.4286
386	5	NIGHT	UNI	WET	U10	F	98	92	37	RANDOM	50	22	95	0		100	20	5	2	0	0		0	40
105	1	DAY	UNI	WET	U2	F	290	120	49	TOAD		28	60	90		0		0
106	1	DAY	UNI	WET	U2	F	290	120	49	RANDOM		26	0	100		0		0
125	2	DAY	UNI	WET	U2	F	290	120	49	TOAD	0	29	60	90		0		0
126	2	DAY	UNI	WET	U2	F	290	120	49	RANDOM		37	0	100		0		0
145	3	DAY	UNI	WET	U2	F	290	120	49	TOAD	0	23	60	90		0		0
146	3	DAY	UNI	WET	U2	F	290	120	49	RANDOM		33	100	0		0		0
165	4	DAY	UNI	WET	U2	F	290	120	49	TOAD	54	27	20	80	2	0		0
166	4	DAY	UNI	WET	U2	F	290	120	49	RANDOM		33	0	100	2	0		0
185	5	DAY	UNI	WET	U2	F	290	120	49	TOAD	0	25	20	80	2	0		0
186	5	DAY	UNI	WET	U2	F	290	120	49	RANDOM		30	0	100	2	0		0
107	1	DAY	UNI	WET	U3	M	122	97	42	TOAD		28	60	90		0		0
108	1	DAY	UNI	WET	U3	M	122	97	42	RANDOM		26	0	100		0		0
127	2	DAY	UNI	WET	U3	M	122	97	42	TOAD	0	29	60	90		0		0
128	2	DAY	UNI	WET	U3	M	122	97	42	RANDOM		37	0	100		0		0
147	3	DAY	UNI	WET	U3	M	122	97	42	TOAD	0	23	60	90		0		0
148	3	DAY	UNI	WET	U3	M	122	97	42	RANDOM		33	100	0		0		0
167	4	DAY	UNI	WET	U3	M	122	97	42	TOAD	0	23	60	90		0		0
168	4	DAY	UNI	WET	U3	M	122	97	42	RANDOM		33	100	0		0		0
187	5	DAY	UNI	WET	U3	M	122	97	42	TOAD	0	25	60	90		0		0
188	5	DAY	UNI	WET	U3	M	122	97	42	RANDOM		32	100	0		0		0
259	1	NIGHT	UNI	WET	U3	M	122	97	42	TOAD	0	24	60	0		0		0		0	40	10	0	100
260	1	NIGHT	UNI	WET	U3	M	122	97	42	RANDOM	0	24	0	0		0		0		0	100	5	0	100
261	2	NIGHT	UNI	WET	U3	M	122	97	42	TOAD	5	24	0	50	150	0		100	5	0	0		0	100
262	2	NIGHT	UNI	WET	U3	M	122	97	42	RANDOM	5	24	0	0		0		0		0	100	5	0	100
263	3	NIGHT	UNI	WET	U3	M	122	97	42	TOAD	10	24	0	0		0		0		0	100	5	0	100
264	3	NIGHT	UNI	WET	U3	M	122	97	42	RANDOM	10	24	0	0		0		0		0	100	5	0	100
265	4	NIGHT	UNI	WET	U3	M	122	97	42	TOAD	15		0	0		0		0		0	100	5	0	100
266	4	NIGHT	UNI	WET	U3	M	122	97	42	RANDOM	15		0	0		0		0		0	100	5	0	100
267	5	NIGHT	UNI	WET	U3	M	122	97	42	TOAD	20		0	0		0		0		0	100	5	0	100
268	5	NIGHT	UNI	WET	U3	M	122	97	42	RANDOM	20		0	0		0		0		0	100	5	0	100
269	1	NIGHT	UNI	WET	U3	M	122	97	42	TOAD	25		30	0		0		0		0	70	5	0	100
270	1	NIGHT	UNI	WET	U3	M	122	97	42	RANDOM	25		60	20	30	0		0		0	20	5	0	100
271	2	NIGHT	UNI	WET	U3	M	122	97	42	TOAD	30		0	0		0		0		0	100	5	0	100
272	2	NIGHT	UNI	WET	U3	M	122	97	42	RANDOM	30		0	0		0		0		0	100	5	0	100
273	3	NIGHT	UNI	WET	U3	M	122	97	42	TOAD	35		50	0		0		0		0	50	5	0	100
274	3	NIGHT	UNI	WET	U3	M	122	97	42	RANDOM	35		50	0		50	300	0		0	50		0	100
275	4	NIGHT	UNI	WET	U3	M	122	97	42	TOAD	40	21	90	0		10	300	0		0	0		0	100
276	4	NIGHT	UNI	WET	U3	M	122	97	42	RANDOM	40	22	0	0		0		0		0	100	5	0	100
277	5	NIGHT	UNI	WET	U3	M	122	97	42	TOAD	45	21	40	0		20	500	0		0	40	5	0	100
278	5	NIGHT	UNI	WET	U3	M	122	97	42	RANDOM	45	22	0	0		0		0		0	100	5	0	100
279		NIGHT	UNI	WET	U3	M	122	97	42	TOAD	50	25	0	0		0		0		0	100	5	0	100
280		NIGHT	UNI	WET	U3	M	122	97	42	RANDOM	50	25	0	0		0		0		0	100	5	0	100
281		NIGHT	UNI	WET	U3	M	122	97	42	TOAD	55	23	90	0		0		0		0	10	2	0	100
282		NIGHT	UNI	WET	U3	M	122	97	42	RANDOM	55	23	30	0		0		0		0	70	5	0	100
283		NIGHT	UNI	WET	U3	M	122	97	42	TOAD	60	24	0	0		0		100	20	0	0		0	100	300	300	0	300	1	1
284		NIGHT	UNI	WET	U3	M	122	97	42	RANDOM	60	25	0	0		0		100	10	0	0		0	100
109	1	DAY	UNI	WET	U4	M	97	89	37	TOAD		30	95	5		100		0
110	1	DAY	UNI	WET	U4	M	97	89	37	RANDOM		25	100	0		100		0
129	2	DAY	UNI	WET	U4	M	97	89	37	TOAD	0	24	95	5		100		0
130	2	DAY	UNI	WET	U4	M	97	89	37	RANDOM		25	100	0		100		0
149	3	DAY	UNI	WET	U4	M	97	89	37	TOAD	48	31	95	5		50		0
150	3	DAY	UNI	WET	U4	M	97	89	37	RANDOM		33	60	40		100		0
169	4	DAY	UNI	WET	U4	M	97	89	37	TOAD	8	27	80	20	5	30		0
170	4	DAY	UNI	WET	U4	M	97	89	37	RANDOM		30	60	40		100	1000	0
189	5	DAY	UNI	WET	U4	M	97	89	37	TOAD	0	27	80	20	5	30		0
190	5	DAY	UNI	WET	U4	M	97	89	37	RANDOM		30	60	40		100	1000	0
285	1	NIGHT	UNI	WET	U4	M	97	89	37	TOAD	5	24	0	0		0		0		0	100	3	0	50
286	1	NIGHT	UNI	WET	U4	M	97	89	37	RANDOM	5	24	0	0		0		0		0	100	3	0	50
287	2	NIGHT	UNI	WET	U4	M	97	89	37	TOAD	10	24	0	0		0		0		0	100	3	0	45
288	2	NIGHT	UNI	WET	U4	M	97	89	37	RANDOM	10	24	0	0		0		0		0	100	3	0	45
289	3	NIGHT	UNI	WET	U4	M	97	89	37	TOAD	15	26	0	0		0		0		0	100	3	0	40
290	3	NIGHT	UNI	WET	U4	M	97	89	37	RANDOM	15	26	0	0		0		0		0	100	3	0	40
291	4	NIGHT	UNI	WET	U4	M	97	89	37	TOAD	20	25	0	0		0		0		0	100	3	0	35
292	4	NIGHT	UNI	WET	U4	M	97	89	37	RANDOM	20	25	0	0		0		0		0	100	3	0	35
293	5	NIGHT	UNI	WET	U4	M	97	89	37	TOAD	25	24	0	0		0		0		0	100	3	0	30
294	5	NIGHT	UNI	WET	U4	M	97	89	37	RANDOM	25	24	0	0		0		0		0	100	3	0	30
295	1	NIGHT	UNI	WET	U4	M	97	89	37	TOAD	30	24	0	0		80	2000	0		0	100	3	0	25
296	1	NIGHT	UNI	WET	U4	M	97	89	37	RANDOM	30	24	0	0		80	2000	0		0	100	3	0	25
297	2	NIGHT	UNI	WET	U4	M	97	89	37	TOAD	35	25	10	0		100	2000	5	2	0	50	5	0	25
298	2	NIGHT	UNI	WET	U4	M	97	89	37	RANDOM	35	25	0	0		100	2000	80	5	0	20	10	0	25
299	3	NIGHT	UNI	WET	U4	M	97	89	37	TOAD	40	24	0	0		80	2000	0		0	100	3	0	20
300	3	NIGHT	UNI	WET	U4	M	97	89	37	RANDOM	40	24	0	0		80	2000	0		0	100	3	0	20
301	4	NIGHT	UNI	WET	U4	M	97	89	37	TOAD	45	24	0	0		80	2000	0		0	100	3	0	20	13	200			0.065	15.3846
302	4	NIGHT	UNI	WET	U4	M	97	89	37	RANDOM	45	24	0	0		80	2000	0		0	100	3	0	20
111	1	DAY	UNI	WET	U5	F	197	114	46	TOAD		32	60	40		30		0
112	1	DAY	UNI	WET	U5	F	197	114	46	RANDOM		32	70	0		70		0
131	2	DAY	UNI	WET	U5	F	197	114	46	TOAD	0	31	60	40		30		0
132	2	DAY	UNI	WET	U5	F	197	114	46	RANDOM		31	70	0		70		0
151	3	DAY	UNI	WET	U5	F	197	114	46	TOAD	0	30	60	40		30		0
152	3	DAY	UNI	WET	U5	F	197	114	46	RANDOM		32	0	100	3	0		0
171	4	DAY	UNI	WET	U5	F	197	114	46	TOAD	91	25	100	0		0		0
172	4	DAY	UNI	WET	U5	F	197	114	46	RANDOM		32	0	100	3	0		0
191	5	DAY	UNI	WET	U5	F	197	114	46	TOAD	0	25	100	0		0		0
192	5	DAY	UNI	WET	U5	F	197	114	46	RANDOM		32	0	100	3	0		0
113	1	DAY	UNI	WET	U6	F	140	101	42	TOAD		23	0	0		100		100	5
114	1	DAY	UNI	WET	U6	F	140	101	42	RANDOM		27	100	100		100		0
133	2	DAY	UNI	WET	U6	F	140	101	42	TOAD	30	23	10	0		30		90	5
134	2	DAY	UNI	WET	U6	F	140	101	42	RANDOM		22	100	10		0		0
153	3	DAY	UNI	WET	U6	F	140	101	42	TOAD	79	22	50	10	3	90	500	0
154	3	DAY	UNI	WET	U6	F	140	101	42	RANDOM		36	100	0		0		0
173	4	DAY	UNI	WET	U6	F	140	101	42	TOAD	8		100	0		0		0
174	4	DAY	UNI	WET	U6	F	140	101	42	RANDOM		36	100	100	3	0		0
193	5	DAY	UNI	WET	U6	F	140	101	42	TOAD	0		100	0		0		0
194	5	DAY	UNI	WET	U6	F	140	101	42	RANDOM		36	100	100	3	0		0
303	1	NIGHT	UNI	WET	U6	F	140	101	42	TOAD	0	24	80	0		0		0		0	20	5	0	100
304	1	NIGHT	UNI	WET	U6	F	140	101	42	RANDOM	0	26	0	0		0		0		0	100	5	0	100
305	2	NIGHT	UNI	WET	U6	F	140	101	42	TOAD	5	24	0	0		0		0		0	100	5	0	100
306	2	NIGHT	UNI	WET	U6	F	140	101	42	RANDOM	5	25	0	0		0		0		0	100	5	0	100
307	3	NIGHT	UNI	WET	U6	F	140	101	42	TOAD	10	25	20	0		0		0		0	80		0	100
308	3	NIGHT	UNI	WET	U6	F	140	101	42	RANDOM	10	25	40	0		0		0		0	60		0	100
309	4	NIGHT	UNI	WET	U6	F	140	101	42	TOAD	15		80	0		30	300	20	2	0	0		0	100
310	4	NIGHT	UNI	WET	U6	F	140	101	42	RANDOM	15		0	100	200	0		0		0	0		0	100
311	5	NIGHT	UNI	WET	U6	F	140	101	42	TOAD	20	25	50	0		0		50	2	0	0		0	100
312	5	NIGHT	UNI	WET	U6	F	140	101	42	RANDOM	20	28	0	0		0		0		0	100	5	0	100
313	1	NIGHT	UNI	WET	U6	F	140	101	42	TOAD	25	28	20	0		0		0		0	80	2	0	95
314	1	NIGHT	UNI	WET	U6	F	140	101	42	RANDOM	25	25	50	0		0		0		50	0		0	95
315	2	NIGHT	UNI	WET	U6	F	140	101	42	TOAD	30	27	10	0		0		0		0	90	5	0	95
316	2	NIGHT	UNI	WET	U6	F	140	101	42	RANDOM	30	28	0	0		0		0		0	100	5	0	95
317	3	NIGHT	UNI	WET	U6	F	140	101	42	TOAD	35		0	0		0		0		0	100	5	0	95	5	50	0	50	0.1	10
318	3	NIGHT	UNI	WET	U6	F	140	101	42	RANDOM	35		0	0		0		0		0	100	5	0	95
115	1	DAY	UNI	WET	U7	F	113	95	39	TOAD		32	60	40		30		0
116	1	DAY	UNI	WET	U7	F	113	95	39	RANDOM		32	70	0		70		0
135	2	DAY	UNI	WET	U7	F	113	95	39	TOAD	0	31	60	40		30		0
136	2	DAY	UNI	WET	U7	F	113	95	39	RANDOM		31	70	0		70		0
155	3	DAY	UNI	WET	U7	F	113	95	39	TOAD	0	30	60	40		30		0
156	3	DAY	UNI	WET	U7	F	113	95	39	RANDOM		32	0	100	3	0		0
175	4	DAY	UNI	WET	U7	F	113	95	39	TOAD	0	28	60	40		30		0
176	4	DAY	UNI	WET	U7	F	113	95	39	RANDOM		30	0	100	3	0		0
195	5	DAY	UNI	WET	U7	F	113	95	39	TOAD	0	28	60	40		30		0
196	5	DAY	UNI	WET	U7	F	113	95	39	RANDOM		30	0	100	3	0		0
319	1	NIGHT	UNI	WET	U7	F	113	95	39	TOAD	0	23	100	0		0		0		0	0		0	50
320	1	NIGHT	UNI	WET	U7	F	113	95	39	RANDOM	0	28	100	0		0		0		0	0		0	50
321	2	NIGHT	UNI	WET	U7	F	113	95	39	TOAD	5	25	50	30	10	0		50	5	0	0	0	0	50
322	2	NIGHT	UNI	WET	U7	F	113	95	39	RANDOM	5	28	50	0		0		0		0	0		0	50
323	3	NIGHT	UNI	WET	U7	F	113	95	39	TOAD	10	27	50	20	10	0		30	5	0	0		0	50
324	3	NIGHT	UNI	WET	U7	F	113	95	39	RANDOM	10	27	100	0		0		0		0	0		0	50
325	4	NIGHT	UNI	WET	U7	F	113	95	39	TOAD	15	32	20	0		0		0		80	0		0	50
326	4	NIGHT	UNI	WET	U7	F	113	95	39	RANDOM	15	35	100	0		0		0		0	0		0	50
327	5	NIGHT	UNI	WET	U7	F	113	95	39	TOAD	20	30	100	0		0		0		0	0		0	55
328	5	NIGHT	UNI	WET	U7	F	113	95	39	RANDOM	20	30	0	0		0		0		0	100	5	0	55
329	1	NIGHT	UNI	WET	U7	F	113	95	39	TOAD	25		50	0		0		0		0	50	10	0	50
330	1	NIGHT	UNI	WET	U7	F	113	95	39	RANDOM	25		0	0		0		0		0	100	5	0	45
331	2	NIGHT	UNI	WET	U7	F	113	95	39	TOAD	30		100	0		0		0		0	0		0	55
332	2	NIGHT	UNI	WET	U7	F	113	95	39	RANDOM	30		0	0		0		0		0	100	5	0	55
333	3	NIGHT	UNI	WET	U7	F	113	95	39	TOAD	35		0	0		0		0		0	100	5	0	58
334	3	NIGHT	UNI	WET	U7	F	113	95	39	RANDOM	35		0	0		0		0		0	100	5	0	65
335	4	NIGHT	UNI	WET	U7	F	113	95	39	TOAD	40		50	0		0		0		0	50	2	0	60
336	4	NIGHT	UNI	WET	U7	F	113	95	39	RANDOM	40		0	0		0		0		0	100	5	0	60
337	5	NIGHT	UNI	WET	U7	F	113	95	39	TOAD	45	25	100	0		0		0		0	0		0	60
338	5	NIGHT	UNI	WET	U7	F	113	95	39	RANDOM	45		0	0		0		0		0	100	2	0	50
339	1	NIGHT	UNI	WET	U7	F	113	95	39	TOAD	50	23	60	0		0		40	2	0	0		0	50
340	1	NIGHT	UNI	WET	U7	F	113	95	39	RANDOM	50	25	50	0		0		0		0	50	2	0	50
341	2	NIGHT	UNI	WET	U7	F	113	95	39	TOAD	55	23	80	0		0		0		0	20	2	0	50
342	2	NIGHT	UNI	WET	U7	F	113	95	39	RANDOM	55	24	70	0		0		0		0	30	2	0	50
343	3	NIGHT	UNI	WET	U7	F	113	95	39	TOAD	60	24	90	10	100	0		0		0	0		0	50	20	200	0	100	0.1	10
344	3	NIGHT	UNI	WET	U7	F	113	95	39	RANDOM	60	24	100	0		0		0		0	0		0	50
117	1	DAY	UNI	WET	U8	F	117	97	40	TOAD		32	60	40		30		0
118	1	DAY	UNI	WET	U8	F	117	97	40	RANDOM		32	70	0		70		0
137	2	DAY	UNI	WET	U8	F	117	97	40	TOAD	0	31	60	40		30		0
138	2	DAY	UNI	WET	U8	F	117	97	40	RANDOM		31	70	0		70		0
157	3	DAY	UNI	WET	U8	F	117	97	40	TOAD	0	30	60	40		30		0
158	3	DAY	UNI	WET	U8	F	117	97	40	RANDOM		32	0	100	3	0		0
177	4	DAY	UNI	WET	U8	F	117	97	40	TOAD	0	28	60	40		30		0
178	4	DAY	UNI	WET	U8	F	117	97	40	RANDOM		30	0	100	3	0		0
197	5	DAY	UNI	WET	U8	F	117	97	40	TOAD	0	30	60	40		30		0
198	5	DAY	UNI	WET	U8	F	117	97	40	RANDOM		32	0	100	3	0		0
345	1	NIGHT	UNI	WET	U8	F	117	97	40	TOAD	5	28	10	40	200	0		40	2	0	90	15	0	20
346	1	NIGHT	UNI	WET	U8	F	117	97	40	RANDOM	5	27	0	60	200	0		100	5	0	0		0	20
347	2	NIGHT	UNI	WET	U8	F	117	97	40	TOAD	10	27	0	60	200	0		100	5	0	0		0	20
348	2	NIGHT	UNI	WET	U8	F	117	97	40	RANDOM	10	27	0	60	200	0		100	5	0	0		0	20
349	3	NIGHT	UNI	WET	U8	F	117	97	40	TOAD	15	26	10	30	150	0		90	2	0	0		0	20
350	3	NIGHT	UNI	WET	U8	F	117	97	40	RANDOM	15	27	0	60	200	0		100	5	0	0		0	20
351	4	NIGHT	UNI	WET	U8	F	117	97	40	TOAD	40	25	5	0		0		0		0	95	10	0	50
352	4	NIGHT	UNI	WET	U8	F	117	97	40	RANDOM	40	27	0	0		0		0		0	100	3	0	50
353	5	NIGHT	UNI	WET	U8	F	117	97	40	TOAD	45	25	0	0		100	5000	10	2	0	90	3	0	45
354	5	NIGHT	UNI	WET	U8	F	117	97	40	RANDOM	45	25	0	0		100	5000	10	2	0	90	3	0	45
355		NIGHT	UNI	WET	U8	F	117	97	40	TOAD	50	25	0	0		100	5000	10	2	0	90	3	0	45	6	208	0		0.0288462	34.6667
356		NIGHT	UNI	WET	U8	F	117	97	40	RANDOM	50	25	0	0		100	5000	10	2	0	90	3	0	45
119	1	DAY	UNI	WET	U9	F	111	93	40	TOAD		30	95	5		0		0
120	1	DAY	UNI	WET	U9	F	111	93	40	RANDOM		36	0	100		0		0
139	2	DAY	UNI	WET	U9	F	111	93	40	TOAD	12	25	95	5		50		0
140	2	DAY	UNI	WET	U9	F	111	93	40	RANDOM		25	60	40		100		0
159	3	DAY	UNI	WET	U9	F	111	93	40	TOAD	0	31	95	5		50		0
160	3	DAY	UNI	WET	U9	F	111	93	40	RANDOM		33	60	40		100		0
179	4	DAY	UNI	WET	U9	F	111	93	40	TOAD	0	31	95	5		50		0
180	4	DAY	UNI	WET	U9	F	111	93	40	RANDOM		33	60	40		100		0
199	5	DAY	UNI	WET	U9	F	111	93	40	TOAD	0	29	95	5		50		0
200	5	DAY	UNI	WET	U9	F	111	93	40	RANDOM		31	60	40		100		0
357	1	NIGHT	UNI	WET	U9	F	111	93	40	TOAD	5	24	30	0		100	10	90	10	0	0		0	50
358	1	NIGHT	UNI	WET	U9	F	111	93	40	RANDOM	5	24	0	0		0		100	15	0	0		0	50
359	2	NIGHT	UNI	WET	U9	F	111	93	40	TOAD	10	24	100	0		0		0		0	0		0	50
360	2	NIGHT	UNI	WET	U9	F	111	93	40	RANDOM	10	25	10	0		0		0		0	90	3	0	50
361	3	NIGHT	UNI	WET	U9	F	111	93	40	TOAD	15	24	10	0		0		10	5	0	80	3	0	50
362	3	NIGHT	UNI	WET	U9	F	111	93	40	RANDOM	15	24	0	0		0		0		0	100	3	0	50
363	4	NIGHT	UNI	WET	U9	F	111	93	40	TOAD	20	24	100	0		0		0		0	0		0	50
364	4	NIGHT	UNI	WET	U9	F	111	93	40	RANDOM	20	24	100	0		0		0		0	0		0	50
365	5	NIGHT	UNI	WET	U9	F	111	93	40	TOAD	25	24	100	0		0		0		0	0		0	50	2	25			0.08	12.5
366	5	NIGHT	UNI	WET	U9	F	111	93	40	RANDOM	25	24	100	0		0		0		0	0		0	50
